# Supplementary material for: The Association of Adherence to the Mediterranean Diet with Depression in Older Adults Longitudinally Taking into Account Cognitive Status: Results from the HELIAD Study
Source: Nutrients. 2023 Jan 11;15(2):359. doi: 10.3390/nu15020359 (PMC9865507; doi:10.3390/nu15020359)
Supplement: Supplementary file 1 [file nutrients-15-00359-s001.zip]

Archive with 1 entries (1 files):
- nutrients-2106236-supplementary.pdf
